# Supplementary material for: Tailoring Household Disaster Preparedness Interventions to Reduce Health Disparities: Nursing Implications from Machine Learning Importance Features from the 2018–2020 FEMA National Household Survey
Source: Int J Environ Res Public Health. 2024 Apr 23;21(5):521. doi: 10.3390/ijerph21050521 (PMC11121406; doi:10.3390/ijerph21050521)
Supplement: Supplementary file 1 [file ijerph-21-00521-s001.zip]

Archive with 1 entries (1 files):
- ijerph-2910252-supplementary.pdf
